# Supplementary material for: Nanocomposites of Chitosan/Graphene Oxide/Titanium Dioxide Nanoparticles/Blackberry Waste Extract as Potential Bone Substitutes
Source: Polymers (Basel). 2021 Nov 10;13(22):3877. doi: 10.3390/polym13223877 (PMC8618967; doi:10.3390/polym13223877)
Supplement: Supplementary file 1 [file polymers-13-03877-s001.zip]

Archive with 1 entries (1 files):
- polymers-1449099-supplementary.pdf
